# Supplementary material for: Investigating the Effect of Processing and Material Parameters of Alginate Dialdehyde-Gelatin (ADA-GEL)-Based Hydrogels on Stiffness by XGB Machine Learning Model
Source: Bioengineering (Basel). 2024 Apr 24;11(5):415. doi: 10.3390/bioengineering11050415 (PMC11117982; doi:10.3390/bioengineering11050415)
Supplement: Supplementary file 1 [file bioengineering-11-00415-s001.zip]

Archive with 1 entries (1 files):
- bioengineering-2905837-supplementary.pdf
